# Supplementary material for: Molecular Mechanisms of Gene Expression Regulation in Response to Heat Stress in Hemerocallis fulva
Source: Plants (Basel). 2025 Feb 24;14(5):690. doi: 10.3390/plants14050690 (PMC11901499; doi:10.3390/plants14050690)
Supplement: Supplementary file 1 [file plants-14-00690-s001.zip]

Archive with 4 entries (4 files):
- Figure S.pdf
- TableS1.xlsx
- TableS2.xlsx
- TableS3.xlsx
