# Supplementary material for: Molecular Mechanisms of Gene Expression Regulation in Response to Heat Stress in Hemerocallis fulva
Source: Plants (Basel). 2025 Feb 24;14(5):690. doi: 10.3390/plants14050690 (PMC11901499; doi:10.3390/plants14050690)
Supplement: Supplementary file 1 [file plants-14-00690-s001.zip › TableS1.xlsx]

## Sheet: Sheet1
Table S1. Transcriptome sequencing of H. fulva in response to heat stress.
ID	Read Number	Base Number	GC Content	%≥Q30
DY-12h-1	26302840	7866574954	0.4401	0.9363
DY-12h-2	26592168	7954101739	0.4384	0.936
DY-12h-3	21707596	6485030984	0.4333	0.9269
DY-48h-1	24300578	7271367596	0.4304	0.9291
DY-48h-2	27482051	8217339956	0.4238	0.918
DY-48h-3	24325753	7276799258	0.4291	0.9374
DY-CK1-1	22330282	6681721444	0.4456	0.9307
DY-CK1-2	25116680	7513319247	0.4463	0.9343
DY-CK1-3	25043337	7484951331	0.4478	0.9355
DY-CK2-1	26436478	7909596753	0.4538	0.9338
DY-CK2-2	25572580	7650865074	0.453	0.9338
DY-CK2-3	22816777	6829687742	0.4529	0.936
NML-12h-1	26367935	7890289510	0.4472	0.9332
NML-12h-2	25966404	7769749969	0.4464	0.9366
NML-12h-3	24802738	7419856520	0.4472	0.9339
NML-48h-1	24181529	7234907986	0.4404	0.9325
NML-48h-2	25955670	7763120818	0.4397	0.9368
NML-48h-3	26028849	7786866384	0.44	0.9385
NML-CK1-1	26531080	7940361781	0.4521	0.9335
NML-CK1-2	25093947	7506303875	0.4524	0.9321
NML-CK1-3	27359862	8186759237	0.4497	0.9326
NML-CK2-1	27425543	8198107943	0.457	0.9359
NML-CK2-2	23620734	7064272038	0.4492	0.9326
NML-CK2-3	24890406	7448396712	0.4519	0.9289
