# Supplementary material for: Molecular Mechanisms of Gene Expression Regulation in Response to Heat Stress in Hemerocallis fulva
Source: Plants (Basel). 2025 Feb 24;14(5):690. doi: 10.3390/plants14050690 (PMC11901499; doi:10.3390/plants14050690)
Supplement: Supplementary file 1 [file plants-14-00690-s001.zip › TableS2.xlsx]

## Sheet: Sheet1
Table S2. KEGG enrichment analysis of H. fulva in response to heat stress.
#Kegg_pathway	ko_id	Cluster_frequency	Genome_frequency	P-value	Corrected_P-value	rich_factor	Gene expression
Protein processing in endoplasmic reticulum	ko04141	63 out of 257 24.5136186770428%	496 out of 8637 5.74273474586083%	0	0	4.26863	Up
Other types of O-glycan biosynthesis	ko00514	3 out of 257 1.16731517509728%	23 out of 8637 0.266296167650805%	0.0297114	1	4.38352	Up
Non-homologous end-joining	ko03450	1 out of 257 0.389105058365759%	10 out of 8637 0.115780942456872%	0.260835	1	3.3607	Up
Sulfur relay system	ko04122	1 out of 257 0.389105058365759%	12 out of 8637 0.138937130948246%	0.304221	1	2.80058	Up
Folate biosynthesis	ko00790	2 out of 257 0.778210116731518%	30 out of 8637 0.347342827370615%	0.22412	1	2.24047	Up
Isoflavonoid biosynthesis	ko00943	1 out of 257 0.389105058365759%	15 out of 8637 0.173671413685307%	0.36459	1	2.24047	Up
Homologous recombination	ko03440	5 out of 257 1.94552529182879%	89 out of 8637 1.03045038786616%	0.125463	1	1.88803	Up
Ubiquitin mediated proteolysis	ko04120	14 out of 257 5.44747081712062%	260 out of 8637 3.01030450387866%	0.0231681	1	1.80961	Up
RNA degradation	ko03018	14 out of 257 5.44747081712062%	261 out of 8637 3.02188259812435%	0.023851	1	1.80267	Up
Isoquinoline alkaloid biosynthesis	ko00950	2 out of 257 0.778210116731518%	38 out of 8637 0.439967581336112%	0.312984	1	1.76879	Up
Tropane, piperidine and pyridine alkaloid biosynthesis	ko00960	2 out of 257 0.778210116731518%	38 out of 8637 0.439967581336112%	0.312984	1	1.76879	Up
Ubiquinone and other terpenoid-quinone biosynthesis	ko00130	4 out of 257 1.55642023346304%	81 out of 8637 0.93782563390066%	0.220894	1	1.65961	Up
Fatty acid biosynthesis	ko00061	3 out of 257 1.16731517509728%	62 out of 8637 0.717841843232604%	0.280577	1	1.62615	Up
Plant-pathogen interaction	ko04626	26 out of 257 10.1167315175097%	563 out of 8637 6.51846706032187%	0.0165525	1	1.55201	Up
Glycerolipid metabolism	ko00561	5 out of 257 1.94552529182879%	111 out of 8637 1.28516846127127%	0.235114	1	1.51383	Up
Spliceosome	ko03040	16 out of 257 6.22568093385214%	374 out of 8637 4.330207247887%	0.0915981	1	1.43773	Up
SNARE interactions in vesicular transport	ko04130	2 out of 257 0.778210116731518%	47 out of 8637 0.544170429547297%	0.410082	1	1.43009	Up
Phenylalanine, tyrosine and tryptophan biosynthesis	ko00400	3 out of 257 1.16731517509728%	73 out of 8637 0.845200879935163%	0.370663	1	1.38111	Up
Ether lipid metabolism	ko00565	2 out of 257 0.778210116731518%	49 out of 8637 0.567326618038671%	0.430794	1	1.37171	Up
Biotin metabolism	ko00780	1 out of 257 0.389105058365759%	25 out of 8637 0.289452356142179%	0.530577	1	1.34428	Up
Mismatch repair	ko03430	2 out of 257 0.778210116731518%	50 out of 8637 0.578904712284358%	0.441005	1	1.34428	Up
Purine metabolism	ko00230	7 out of 257 2.72373540856031%	185 out of 8637 2.14194743545212%	0.312605	1	1.27162	Up
Tyrosine metabolism	ko00350	2 out of 257 0.778210116731518%	53 out of 8637 0.613638995021419%	0.471021	1	1.26819	Up
mRNA surveillance pathway	ko03015	12 out of 257 4.66926070038911%	318 out of 8637 3.68183397012852%	0.238335	1	1.26819	Up
Phenylalanine metabolism	ko00360	2 out of 257 0.778210116731518%	53 out of 8637 0.613638995021419%	0.471021	1	1.26819	Up
RNA polymerase	ko03020	6 out of 257 2.33463035019455%	160 out of 8637 1.85249507930995%	0.341069	1	1.26026	Up
Butanoate metabolism	ko00650	1 out of 257 0.389105058365759%	27 out of 8637 0.312608544633553%	0.558178	1	1.2447	Up
Fatty acid degradation	ko00071	2 out of 257 0.778210116731518%	54 out of 8637 0.625217089267107%	0.480811	1	1.2447	Up
Galactose metabolism	ko00052	6 out of 257 2.33463035019455%	170 out of 8637 1.96827602176682%	0.394486	1	1.18613	Up
Endocytosis	ko04144	12 out of 257 4.66926070038911%	343 out of 8637 3.9712863262707%	0.3235	1	1.17576	Up
Proteasome	ko03050	3 out of 257 1.16731517509728%	87 out of 8637 1.00729419937478%	0.481702	1	1.15886	Up
Protein export	ko03060	3 out of 257 1.16731517509728%	88 out of 8637 1.01887229362047%	0.489306	1	1.14569	Up
Pentose phosphate pathway	ko00030	3 out of 257 1.16731517509728%	89 out of 8637 1.03045038786616%	0.496854	1	1.13282	Up
Pentose and glucuronate interconversions	ko00040	5 out of 257 1.94552529182879%	153 out of 8637 1.77144841959014%	0.480322	1	1.09827	Up
N-Glycan biosynthesis	ko00510	3 out of 257 1.16731517509728%	92 out of 8637 1.06518467060322%	0.51916	1	1.09588	Up
Riboflavin metabolism	ko00740	1 out of 257 0.389105058365759%	32 out of 8637 0.370499015861989%	0.620311	1	1.05022	Up
Starch and sucrose metabolism	ko00500	7 out of 257 2.72373540856031%	224 out of 8637 2.59349311103392%	0.502199	1	1.05022	Up
Phenylpropanoid biosynthesis	ko00940	5 out of 257 1.94552529182879%	165 out of 8637 1.91038555053838%	0.547516	1	1.01839	Up
Fatty acid metabolism	ko01212	3 out of 257 1.16731517509728%	103 out of 8637 1.19254370730578%	0.596087	1	0.978845	Up
Diterpenoid biosynthesis	ko00904	1 out of 257 0.389105058365759%	35 out of 8637 0.405233298599051%	0.653328	1	0.9602	Up
Zeatin biosynthesis	ko00908	1 out of 257 0.389105058365759%	35 out of 8637 0.405233298599051%	0.653328	1	0.9602	Up
Various types of N-glycan biosynthesis	ko00513	2 out of 257 0.778210116731518%	77 out of 8637 0.891513256917911%	0.672949	1	0.872909	Up
RNA transport	ko03013	9 out of 257 3.50194552529183%	349 out of 8637 4.04075489174482%	0.717631	1	0.866656	Up
Amino sugar and nucleotide sugar metabolism	ko00520	6 out of 257 2.33463035019455%	234 out of 8637 2.7092740534908%	0.701816	1	0.861718	Up
Ascorbate and aldarate metabolism	ko00053	3 out of 257 1.16731517509728%	118 out of 8637 1.36621512099108%	0.687312	1	0.854415	Up
beta-Alanine metabolism	ko00410	1 out of 257 0.389105058365759%	40 out of 8637 0.463123769827486%	0.702123	1	0.840175	Up
Fructose and mannose metabolism	ko00051	3 out of 257 1.16731517509728%	120 out of 8637 1.38937130948246%	0.698236	1	0.840175	Up
Inositol phosphate metabolism	ko00562	3 out of 257 1.16731517509728%	124 out of 8637 1.43568368646521%	0.719216	1	0.813073	Up
Pyrimidine metabolism	ko00240	2 out of 257 0.778210116731518%	83 out of 8637 0.960981822392034%	0.71253	1	0.809807	Up
Glycolysis / Gluconeogenesis	ko00010	5 out of 257 1.94552529182879%	208 out of 8637 2.40824360310293%	0.746941	1	0.807861	Up
Sphingolipid metabolism	ko00600	3 out of 257 1.16731517509728%	125 out of 8637 1.44726178071089%	0.724282	1	0.806568	Up
Stilbenoid, diarylheptanoid and gingerol biosynthesis	ko00945	1 out of 257 0.389105058365759%	44 out of 8637 0.509436146810235%	0.736182	1	0.763796	Up
Steroid biosynthesis	ko00100	1 out of 257 0.389105058365759%	45 out of 8637 0.521014241055922%	0.744072	1	0.746822	Up
Glycerophospholipid metabolism	ko00564	3 out of 257 1.16731517509728%	139 out of 8637 1.60935510015052%	0.787904	1	0.725331	Up
Plant hormone signal transduction	ko04075	8 out of 257 3.11284046692607%	380 out of 8637 4.39967581336112%	0.884747	1	0.707516	Up
Circadian rhythm - plant	ko04712	2 out of 257 0.778210116731518%	99 out of 8637 1.14623133032303%	0.798856	1	0.678929	Up
DNA replication	ko03030	1 out of 257 0.389105058365759%	53 out of 8637 0.613638995021419%	0.799292	1	0.634094	Up
Base excision repair	ko03410	1 out of 257 0.389105058365759%	55 out of 8637 0.636795183512794%	0.811131	1	0.611036	Up
Photosynthesis	ko00195	2 out of 257 0.778210116731518%	113 out of 8637 1.30832464976265%	0.854745	1	0.594814	Up
Arachidonic acid metabolism	ko00590	1 out of 257 0.389105058365759%	57 out of 8637 0.659951372004168%	0.822274	1	0.589597	Up
Linoleic acid metabolism	ko00591	1 out of 257 0.389105058365759%	59 out of 8637 0.683107560495542%	0.832762	1	0.56961	Up
Phosphatidylinositol signaling system	ko04070	2 out of 257 0.778210116731518%	118 out of 8637 1.36621512099108%	0.871011	1	0.56961	Up
Glycine, serine and threonine metabolism	ko00260	2 out of 257 0.778210116731518%	118 out of 8637 1.36621512099108%	0.871011	1	0.56961	Up
Ribosome biogenesis in eukaryotes	ko03008	3 out of 257 1.16731517509728%	178 out of 8637 2.06090077573231%	0.904021	1	0.56641	Up
Biosynthesis of amino acids	ko01230	6 out of 257 2.33463035019455%	383 out of 8637 4.43441009609818%	0.974603	1	0.52648	Up
Tryptophan metabolism	ko00380	1 out of 257 0.389105058365759%	64 out of 8637 0.740998031723978%	0.856363	1	0.525109	Up
Carbon metabolism	ko01200	7 out of 257 2.72373540856031%	460 out of 8637 5.32592335301609%	0.985956	1	0.511411	Up
Other glycan degradation	ko00511	1 out of 257 0.389105058365759%	66 out of 8637 0.764154220215353%	0.864846	1	0.509197	Up
Arginine and proline metabolism	ko00330	1 out of 257 0.389105058365759%	66 out of 8637 0.764154220215353%	0.864846	1	0.509197	Up
Pyruvate metabolism	ko00620	2 out of 257 0.778210116731518%	135 out of 8637 1.56304272316777%	0.914596	1	0.497882	Up
Peroxisome	ko04146	2 out of 257 0.778210116731518%	143 out of 8637 1.65566747713326%	0.929944	1	0.470028	Up
Alanine, aspartate and glutamate metabolism	ko00250	1 out of 257 0.389105058365759%	72 out of 8637 0.833622785689476%	0.887416	1	0.466764	Up
Carbon fixation in photosynthetic organisms	ko00710	2 out of 257 0.778210116731518%	149 out of 8637 1.72513604260739%	0.939708	1	0.451101	Up
Oxidative phosphorylation	ko00190	4 out of 257 1.55642023346304%	301 out of 8637 3.48500636795184%	0.980988	1	0.446605	Up
Cyanoamino acid metabolism	ko00460	1 out of 257 0.389105058365759%	76 out of 8637 0.879935162672224%	0.900335	1	0.442197	Up
Flavonoid biosynthesis	ko00941	1 out of 257 0.389105058365759%	76 out of 8637 0.879935162672224%	0.900335	1	0.442197	Up
Autophagy - other	ko04136	1 out of 257 0.389105058365759%	78 out of 8637 0.903091351163599%	0.906229	1	0.430859	Up
Porphyrin and chlorophyll metabolism	ko00860	1 out of 257 0.389105058365759%	78 out of 8637 0.903091351163599%	0.906229	1	0.430859	Up
Glyoxylate and dicarboxylate metabolism	ko00630	2 out of 257 0.778210116731518%	173 out of 8637 2.00301030450388%	0.967304	1	0.38852	Up
Cysteine and methionine metabolism	ko00270	2 out of 257 0.778210116731518%	176 out of 8637 2.03774458724094%	0.969748	1	0.381898	Up
Nucleotide excision repair	ko03420	1 out of 257 0.389105058365759%	88 out of 8637 1.01887229362047%	0.930882	1	0.381898	Up
MAPK signaling pathway - plant	ko04016	3 out of 257 1.16731517509728%	310 out of 8637 3.58920921616302%	0.995734	1	0.325229	Up
ABC transporters	ko02010	1 out of 257 0.389105058365759%	104 out of 8637 1.20412180155146%	0.957606	1	0.323144	Up
Citrate cycle (TCA cycle)	ko00020	1 out of 257 0.389105058365759%	106 out of 8637 1.22727799004284%	0.960121	1	0.317047	Up
Phagosome	ko04145	1 out of 257 0.389105058365759%	150 out of 8637 1.73671413685307%	0.989655	1	0.224047	Up
Aminoacyl-tRNA biosynthesis	ko00970	1 out of 257 0.389105058365759%	159 out of 8637 1.84091698506426%	0.992157	1	0.211365	Up
Ribosome	ko03010	1 out of 257 0.389105058365759%	515 out of 8637 5.96271853652889%	1	1	0.0652563	Up
Carbon metabolism	ko01200	40 out of 321 12.4610591900312%	460 out of 8637 5.32592335301609%	3.6283e-07	4.09998e-05	2.3397	Down
Glyoxylate and dicarboxylate metabolism	ko00630	21 out of 321 6.54205607476636%	173 out of 8637 2.00301030450388%	1.57976e-06	0.000178513	3.26611	Down
Nitrogen metabolism	ko00910	9 out of 321 2.80373831775701%	57 out of 8637 0.659951372004168%	0.000225252	0.0254534	4.2484	Down
Photosynthesis	ko00195	13 out of 321 4.04984423676012%	113 out of 8637 1.30832464976265%	0.000272638	0.0308081	3.09544	Down
Glutathione metabolism	ko00480	14 out of 321 4.3613707165109%	142 out of 8637 1.64408938288758%	0.000788064	0.0890512	2.65276	Down
Alanine, aspartate and glutamate metabolism	ko00250	9 out of 321 2.80373831775701%	72 out of 8637 0.833622785689476%	0.00130787	0.14779	3.36332	Down
Propanoate metabolism	ko00640	8 out of 321 2.49221183800623%	60 out of 8637 0.69468565474123%	0.00158146	0.178705	3.58754	Down
Arginine biosynthesis	ko00220	7 out of 321 2.18068535825545%	47 out of 8637 0.544170429547297%	0.00160374	0.181222	4.00736	Down
Other glycan degradation	ko00511	8 out of 321 2.49221183800623%	66 out of 8637 0.764154220215353%	0.00292855	0.330927	3.2614	Down
Glycine, serine and threonine metabolism	ko00260	11 out of 321 3.42679127725857%	118 out of 8637 1.36621512099108%	0.00434882	0.491416	2.50824	Down
Pentose phosphate pathway	ko00030	9 out of 321 2.80373831775701%	89 out of 8637 1.03045038786616%	0.00563602	0.63687	2.72089	Down
Benzoxazinoid biosynthesis	ko00402	1 out of 321 0.311526479750779%	2 out of 8637 0.0231561884913743%	0.0729542	1	13.4533	Down
Mannose type O-glycan biosynthesis	ko00515	1 out of 321 0.311526479750779%	3 out of 8637 0.0347342827370615%	0.107416	1	8.96885	Down
Indole alkaloid biosynthesis	ko00901	1 out of 321 0.311526479750779%	4 out of 8637 0.0463123769827486%	0.140601	1	6.72664	Down
Limonene and pinene degradation	ko00903	1 out of 321 0.311526479750779%	6 out of 8637 0.069468565474123%	0.203327	1	4.48442	Down
Glycosphingolipid biosynthesis - ganglio series	ko00604	5 out of 321 1.55763239875389%	35 out of 8637 0.405233298599051%	0.008922	1	3.84379	Down
Taurine and hypotaurine metabolism	ko00430	4 out of 321 1.24610591900312%	30 out of 8637 0.347342827370615%	0.0239422	1	3.58754	Down
Folate biosynthesis	ko00790	4 out of 321 1.24610591900312%	30 out of 8637 0.347342827370615%	0.0239422	1	3.58754	Down
Butanoate metabolism	ko00650	3 out of 321 0.934579439252336%	27 out of 8637 0.312608544633553%	0.0771102	1	2.98962	Down
beta-Alanine metabolism	ko00410	4 out of 321 1.24610591900312%	40 out of 8637 0.463123769827486%	0.0599723	1	2.69065	Down
Non-homologous end-joining	ko03450	1 out of 321 0.311526479750779%	10 out of 8637 0.115780942456872%	0.315414	1	2.69065	Down
Valine, leucine and isoleucine degradation	ko00280	7 out of 321 2.18068535825545%	70 out of 8637 0.810466597198101%	0.0148128	1	2.69065	Down
Glycosaminoglycan degradation	ko00531	5 out of 321 1.55763239875389%	52 out of 8637 0.602060900775732%	0.0429803	1	2.58717	Down
Arachidonic acid metabolism	ko00590	5 out of 321 1.55763239875389%	57 out of 8637 0.659951372004168%	0.0597468	1	2.36022	Down
Histidine metabolism	ko00340	2 out of 321 0.623052959501558%	23 out of 8637 0.266296167650805%	0.20988	1	2.3397	Down
Other types of O-glycan biosynthesis	ko00514	2 out of 321 0.623052959501558%	23 out of 8637 0.266296167650805%	0.20988	1	2.3397	Down
Cyanoamino acid metabolism	ko00460	6 out of 321 1.86915887850467%	76 out of 8637 0.879935162672224%	0.062766	1	2.1242	Down
Phosphonate and phosphinate metabolism	ko00440	1 out of 321 0.311526479750779%	13 out of 8637 0.150515225193933%	0.389032	1	2.06973	Down
alpha-Linolenic acid metabolism	ko00592	5 out of 321 1.55763239875389%	66 out of 8637 0.764154220215353%	0.0980078	1	2.03837	Down
Fructose and mannose metabolism	ko00051	9 out of 321 2.80373831775701%	120 out of 8637 1.38937130948246%	0.034392	1	2.01799	Down
Pyruvate metabolism	ko00620	10 out of 321 3.11526479750779%	135 out of 8637 1.56304272316777%	0.0286417	1	1.99308	Down
Pentose and glucuronate interconversions	ko00040	11 out of 321 3.42679127725857%	153 out of 8637 1.77144841959014%	0.02713	1	1.93446	Down
Carotenoid biosynthesis	ko00906	3 out of 321 0.934579439252336%	42 out of 8637 0.486279958318861%	0.204117	1	1.9219	Down
Vitamin B6 metabolism	ko00750	1 out of 321 0.311526479750779%	14 out of 8637 0.16209331943962%	0.411773	1	1.9219	Down
Photosynthesis - antenna proteins	ko00196	3 out of 321 0.934579439252336%	43 out of 8637 0.497858052564548%	0.213847	1	1.8772	Down
Phenylalanine, tyrosine and tryptophan biosynthesis	ko00400	5 out of 321 1.55763239875389%	73 out of 8637 0.845200879935163%	0.134511	1	1.84291	Down
Carbon fixation in photosynthetic organisms	ko00710	10 out of 321 3.11526479750779%	149 out of 8637 1.72513604260739%	0.0507403	1	1.80581	Down
Galactose metabolism	ko00052	11 out of 321 3.42679127725857%	170 out of 8637 1.96827602176682%	0.0519089	1	1.74101	Down
Fatty acid biosynthesis	ko00061	4 out of 321 1.24610591900312%	62 out of 8637 0.717841843232604%	0.198241	1	1.73591	Down
Peroxisome	ko04146	9 out of 321 2.80373831775701%	143 out of 8637 1.65566747713326%	0.0848932	1	1.69342	Down
Tryptophan metabolism	ko00380	4 out of 321 1.24610591900312%	64 out of 8637 0.740998031723978%	0.213801	1	1.68166	Down
Glycolysis / Gluconeogenesis	ko00010	13 out of 321 4.04984423676012%	208 out of 8637 2.40824360310293%	0.0462454	1	1.68166	Down
Phenylpropanoid biosynthesis	ko00940	10 out of 321 3.11526479750779%	165 out of 8637 1.91038555053838%	0.0873218	1	1.6307	Down
One carbon pool by folate	ko00670	2 out of 321 0.623052959501558%	34 out of 8637 0.393655204353363%	0.362167	1	1.58274	Down
Lysine degradation	ko00310	3 out of 321 0.934579439252336%	52 out of 8637 0.602060900775732%	0.304622	1	1.5523	Down
Tyrosine metabolism	ko00350	3 out of 321 0.934579439252336%	53 out of 8637 0.613638995021419%	0.314898	1	1.52301	Down
Sphingolipid metabolism	ko00600	7 out of 321 2.18068535825545%	125 out of 8637 1.44726178071089%	0.183203	1	1.50677	Down
Fatty acid degradation	ko00071	3 out of 321 0.934579439252336%	54 out of 8637 0.625217089267107%	0.325181	1	1.49481	Down
Terpenoid backbone biosynthesis	ko00900	3 out of 321 0.934579439252336%	55 out of 8637 0.636795183512794%	0.335463	1	1.46763	Down
Flavonoid biosynthesis	ko00941	4 out of 321 1.24610591900312%	76 out of 8637 0.879935162672224%	0.312548	1	1.41613	Down
Tropane, piperidine and pyridine alkaloid biosynthesis	ko00960	2 out of 321 0.623052959501558%	38 out of 8637 0.439967581336112%	0.415372	1	1.41613	Down
Biosynthesis of amino acids	ko01230	20 out of 321 6.23052959501558%	383 out of 8637 4.43441009609818%	0.077787	1	1.40504	Down
Selenocompound metabolism	ko00450	3 out of 321 0.934579439252336%	58 out of 8637 0.671529466249855%	0.36624	1	1.39172	Down
Porphyrin and chlorophyll metabolism	ko00860	4 out of 321 1.24610591900312%	78 out of 8637 0.903091351163599%	0.329531	1	1.37982	Down
Ascorbate and aldarate metabolism	ko00053	6 out of 321 1.86915887850467%	118 out of 8637 1.36621512099108%	0.274882	1	1.36813	Down
Circadian rhythm - plant	ko04712	5 out of 321 1.55763239875389%	99 out of 8637 1.14623133032303%	0.307194	1	1.35892	Down
Ribosome	ko03010	26 out of 321 8.09968847352025%	515 out of 8637 5.96271853652889%	0.0679101	1	1.35839	Down
Purine metabolism	ko00230	9 out of 321 2.80373831775701%	185 out of 8637 2.14194743545212%	0.250441	1	1.30897	Down
Fatty acid metabolism	ko01212	5 out of 321 1.55763239875389%	103 out of 8637 1.19254370730578%	0.336699	1	1.30614	Down
Inositol phosphate metabolism	ko00562	6 out of 321 1.86915887850467%	124 out of 8637 1.43568368646521%	0.313852	1	1.30193	Down
ABC transporters	ko02010	5 out of 321 1.55763239875389%	104 out of 8637 1.20412180155146%	0.344118	1	1.29358	Down
Sulfur metabolism	ko00920	2 out of 321 0.623052959501558%	42 out of 8637 0.486279958318861%	0.466272	1	1.28126	Down
Amino sugar and nucleotide sugar metabolism	ko00520	11 out of 321 3.42679127725857%	234 out of 8637 2.7092740534908%	0.253725	1	1.26484	Down
Arginine and proline metabolism	ko00330	3 out of 321 0.934579439252336%	66 out of 8637 0.764154220215353%	0.446693	1	1.22302	Down
Steroid biosynthesis	ko00100	2 out of 321 0.623052959501558%	45 out of 8637 0.521014241055922%	0.502684	1	1.19585	Down
Monobactam biosynthesis	ko00261	1 out of 321 0.311526479750779%	23 out of 8637 0.266296167650805%	0.581983	1	1.16985	Down
Glycerophospholipid metabolism	ko00564	6 out of 321 1.86915887850467%	139 out of 8637 1.60935510015052%	0.413865	1	1.16143	Down
Ether lipid metabolism	ko00565	2 out of 321 0.623052959501558%	49 out of 8637 0.567326618038671%	0.548673	1	1.09823	Down
Starch and sucrose metabolism	ko00500	9 out of 321 2.80373831775701%	224 out of 8637 2.59349311103392%	0.454113	1	1.08107	Down
Biotin metabolism	ko00780	1 out of 321 0.311526479750779%	25 out of 8637 0.289452356142179%	0.612559	1	1.07626	Down
Pantothenate and CoA biosynthesis	ko00770	2 out of 321 0.623052959501558%	50 out of 8637 0.578904712284358%	0.559695	1	1.07626	Down
Cutin, suberine and wax biosynthesis	ko00073	1 out of 321 0.311526479750779%	26 out of 8637 0.301030450387866%	0.627	1	1.03487	Down
Ubiquinone and other terpenoid-quinone biosynthesis	ko00130	3 out of 321 0.934579439252336%	81 out of 8637 0.93782563390066%	0.58446	1	0.996539	Down
Base excision repair	ko03410	2 out of 321 0.623052959501558%	55 out of 8637 0.636795183512794%	0.611903	1	0.97842	Down
Glycerolipid metabolism	ko00561	4 out of 321 1.24610591900312%	111 out of 8637 1.28516846127127%	0.596027	1	0.969605	Down
Cysteine and methionine metabolism	ko00270	6 out of 321 1.86915887850467%	176 out of 8637 2.03774458724094%	0.643394	1	0.917268	Down
Protein export	ko03060	3 out of 321 0.934579439252336%	88 out of 8637 1.01887229362047%	0.640827	1	0.917268	Down
Phosphatidylinositol signaling system	ko04070	4 out of 321 1.24610591900312%	118 out of 8637 1.36621512099108%	0.64428	1	0.912086	Down
Linoleic acid metabolism	ko00591	2 out of 321 0.623052959501558%	59 out of 8637 0.683107560495542%	0.650174	1	0.912086	Down
Homologous recombination	ko03440	3 out of 321 0.934579439252336%	89 out of 8637 1.03045038786616%	0.648427	1	0.906962	Down
Riboflavin metabolism	ko00740	1 out of 321 0.311526479750779%	32 out of 8637 0.370499015861989%	0.703049	1	0.840829	Down
Fatty acid elongation	ko00062	1 out of 321 0.311526479750779%	33 out of 8637 0.382077110107676%	0.714126	1	0.81535	Down
MAPK signaling pathway - plant	ko04016	9 out of 321 2.80373831775701%	310 out of 8637 3.58920921616302%	0.82099	1	0.781158	Down
Plant hormone signal transduction	ko04075	11 out of 321 3.42679127725857%	380 out of 8637 4.39967581336112%	0.843159	1	0.778874	Down
Phagosome	ko04145	4 out of 321 1.24610591900312%	150 out of 8637 1.73671413685307%	0.814395	1	0.717508	Down
Biosynthesis of unsaturated fatty acids	ko01040	1 out of 321 0.311526479750779%	38 out of 8637 0.439967581336112%	0.763631	1	0.708067	Down
Thiamine metabolism	ko00730	1 out of 321 0.311526479750779%	38 out of 8637 0.439967581336112%	0.763631	1	0.708067	Down
Isoquinoline alkaloid biosynthesis	ko00950	1 out of 321 0.311526479750779%	38 out of 8637 0.439967581336112%	0.763631	1	0.708067	Down
Endocytosis	ko04144	9 out of 321 2.80373831775701%	343 out of 8637 3.9712863262707%	0.897335	1	0.706003	Down
Nicotinate and nicotinamide metabolism	ko00760	1 out of 321 0.311526479750779%	40 out of 8637 0.463123769827486%	0.78095	1	0.672664	Down
Pyrimidine metabolism	ko00240	2 out of 321 0.623052959501558%	83 out of 8637 0.960981822392034%	0.820088	1	0.64835	Down
Stilbenoid, diarylheptanoid and gingerol biosynthesis	ko00945	1 out of 321 0.311526479750779%	44 out of 8637 0.509436146810235%	0.811884	1	0.611512	Down
Spliceosome	ko03040	8 out of 321 2.49221183800623%	374 out of 8637 4.330207247887%	0.971521	1	0.575541	Down
Plant-pathogen interaction	ko04626	12 out of 321 3.73831775700935%	563 out of 8637 6.51846706032187%	0.989848	1	0.573496	Down
Mismatch repair	ko03430	1 out of 321 0.311526479750779%	50 out of 8637 0.578904712284358%	0.850311	1	0.538131	Down
Oxidative phosphorylation	ko00190	6 out of 321 1.86915887850467%	301 out of 8637 3.48500636795184%	0.970849	1	0.536343	Down
Phenylalanine metabolism	ko00360	1 out of 321 0.311526479750779%	53 out of 8637 0.613638995021419%	0.86648	1	0.507671	Down
Citrate cycle (TCA cycle)	ko00020	2 out of 321 0.623052959501558%	106 out of 8637 1.22727799004284%	0.909454	1	0.507671	Down
DNA replication	ko03030	1 out of 321 0.311526479750779%	53 out of 8637 0.613638995021419%	0.86648	1	0.507671	Down
Ribosome biogenesis in eukaryotes	ko03008	3 out of 321 0.934579439252336%	178 out of 8637 2.06090077573231%	0.964329	1	0.453481	Down
RNA transport	ko03013	5 out of 321 1.55763239875389%	349 out of 8637 4.04075489174482%	0.997061	1	0.385481	Down
Various types of N-glycan biosynthesis	ko00513	1 out of 321 0.311526479750779%	77 out of 8637 0.891513256917911%	0.946574	1	0.349436	Down
Autophagy - other	ko04136	1 out of 321 0.311526479750779%	78 out of 8637 0.903091351163599%	0.948577	1	0.344956	Down
Aminoacyl-tRNA biosynthesis	ko00970	2 out of 321 0.623052959501558%	159 out of 8637 1.84091698506426%	0.983376	1	0.338447	Down
mRNA surveillance pathway	ko03015	4 out of 321 1.24610591900312%	318 out of 8637 3.68183397012852%	0.997972	1	0.338447	Down
RNA polymerase	ko03020	2 out of 321 0.623052959501558%	160 out of 8637 1.85249507930995%	0.983917	1	0.336332	Down
Ubiquitin mediated proteolysis	ko04120	3 out of 321 0.934579439252336%	260 out of 8637 3.01030450387866%	0.997068	1	0.31046	Down
Proteasome	ko03050	1 out of 321 0.311526479750779%	87 out of 8637 1.00729419937478%	0.963552	1	0.309271	Down
RNA degradation	ko03018	3 out of 321 0.934579439252336%	261 out of 8637 3.02188259812435%	0.99716	1	0.309271	Down
Nucleotide excision repair	ko03420	1 out of 321 0.311526479750779%	88 out of 8637 1.01887229362047%	0.96492	1	0.305756	Down
2-Oxocarboxylic acid metabolism	ko01210	1 out of 321 0.311526479750779%	91 out of 8637 1.05360657635753%	0.968726	1	0.295676	Down
N-Glycan biosynthesis	ko00510	1 out of 321 0.311526479750779%	92 out of 8637 1.06518467060322%	0.9699	1	0.292462	Down
Protein processing in endoplasmic reticulum	ko04141	5 out of 321 1.55763239875389%	496 out of 8637 5.74273474586083%	0.999966	1	0.271235	Down
