# Supplementary material for: Molecular Mechanisms of Gene Expression Regulation in Response to Heat Stress in Hemerocallis fulva
Source: Plants (Basel). 2025 Feb 24;14(5):690. doi: 10.3390/plants14050690 (PMC11901499; doi:10.3390/plants14050690)
Supplement: Supplementary file 1 [file plants-14-00690-s001.zip › TableS3.xlsx]

## Sheet: Sheet1
Table S3. FPKM values of H. fulva in response to heat stress.
Gene ID	Dan Yang												Nuo Mi Lu
	DY-12h-1	DY-12h-2	DY-12h-3	DY-48h-1	DY-48h-2	DY-48h-3	DY-CK1-1	DY-CK1-2	DY-CK1-3	DY-CK2-1	DY-CK2-2	DY-CK2-3	NML-12h-1	NML-12h-2	NML-12h-3	NML-48h-1	NML-48h-2	NML-48h-3	NML-CK1-1	NML-CK1-2	NML-CK1-3	NML-CK2-1	NML-CK2-2	NML-CK2-3
TRINITY_DN20076_c0_g1	627.32	636.18	691.77	282.58	288.23	227.63	139.93	138.92	142.79	222.76	224.21	220.13	751.88	728.26	750.48	277.53	282.44	268.94	232.86	220.39	242.45	199.04	229.4	213.15
TRINITY_DN2594_c0_g1	7.65	8.02	8.26	3.22	3.6	3.5	2.74	1.84	2.99	2.33	0.92	2.63	10.52	9.44	10.54	7.35	6.19	5.3	2.42	2.38	3.5	2.59	3.53	3.35
TRINITY_DN2442_c0_g2	2.64	2.47	2.28	4.3	3.72	2.99	1.42	1.77	0.99	0.69	0.96	0.96	2.02	2.05	1.69	3.76	3.47	4.78	0.54	1.18	1.04	1.49	1.31	0.96
TRINITY_DN4761_c3_g4	25.38	26.2	55.86	433.32	361.3	348.75	5.77	4.93	3.9	4.75	5.8	4.75	6.98	7.46	8.59	537.09	602.02	542.8	4.09	3.96	3.92	5.06	11.63	3.8
TRINITY_DN5736_c0_g3	7.55	5.88	19.57	121.58	106.36	99.88	2.32	2.12	2.86	1.9	1.47	1.66	2.65	4.1	2.52	92.13	109.03	96.12	1.41	0.83	0.89	1.55	5.5	1.22
TRINITY_DN7895_c0_g1	79.24	77.61	86.24	142.61	170.92	153.9	40.62	40.64	38.43	52.2	53.16	56.41	82.88	88.52	83.92	185.99	185.59	178.09	68.44	61.57	81.77	57.55	55.16	54.7
TRINITY_DN10709_c0_g2	23.08	18.72	13.5	22.31	21.76	23.99	0.31	0.2	0	1.95	3.22	4.46	11.41	16.98	12.85	16.09	18.23	17.5	0	0	0	5.93	7.13	6.66
TRINITY_DN14615_c0_g1	145.9	125.5	133.07	724.77	713.13	660.91	21.85	25.53	22.24	41.76	45.72	46.37	329.97	339.22	345.7	653.9	683.59	605.79	36.98	37.47	34.41	101.41	103.54	105.76
TRINITY_DN4552_c0_g1	14.59	13.19	15.29	7.59	8.33	7.26	1.21	1.17	1.97	6.83	7.17	8.8	3.15	2.97	2.77	6.4	8.25	8.93	6.16	5.73	5.06	7.48	9.77	7.41
TRINITY_DN7055_c0_g3	50.96	66.14	37.54	7.78	12.74	11.47	2.52	2.88	1.87	16.18	17.56	14.66	1.63	1.35	1.63	1.5	1.2	2.36	7.1	5.41	7.1	0.67	0.6	0.84
